# Supplementary material for: RBL2-E2F-GCN5 guide cell fate decisions during tissue specification by regulating cell-cycle-dependent fluctuations of non-cell-autonomous signaling
Source: Cell Rep. 2023 Sep 19;42(9):113146. doi: 10.1016/j.celrep.2023.113146 (PMC12823551; doi:10.1016/j.celrep.2023.113146)
Supplement: Table S1. Genes expression changes upon Rbl2 knockdown at day 4 of neuroectoderm differentiation [file mmc2.xlsx]

## Sheet: S1A-up genes Rbl2 KD neuro
Table S1A: Genes upregulated after Rbl2 knock-down at day 4 of neuroectoderm differentiation (adj.P.Val <0.01; fold-change >2)
Probe target	log2 expr D4 SCR 1	log2 expr D4 SCR 2	log2 expr D4 SCR 3	log2 exp D4 Rbl2 KD 1	log2 exp D4 Rbl2 KD 2	log2 exp D4 Rbl2 KD 3	Fold-change	adj.P.Val
LOC642559	8.80085	9.01659	9.01178	12.0832	12.1857	12.0919	9.04536	8.92459e-09
POU5F1P1	8.08321	8.2888	8.24579	11.4616	11.237	11.0425	8.23118	3.61806e-08
POU5F1	7.73435	7.8776	8.0355	10.6911	10.7485	10.7322	7.1674	1.03225e-08
LOC645682	7.76242	7.73779	7.89664	10.4132	10.54	10.5911	6.56967	0.000239106
PLA2G2A	7.2537	7.32617	7.242	9.84102	9.89351	9.82274	5.97305	7.1974e-08
SCGB3A2	8.00521	7.9934	7.93722	10.3992	10.5873	10.4239	5.62371	1.03225e-08
PKIB	7.59223	7.56073	7.68261	9.7546	10.0969	10.1668	5.25701	3.12677e-07
STOM	7.11374	7.06629	7.07455	9.33028	9.50247	9.38933	5.00199	4.50183e-09
PRODH	7.81475	7.92274	8.01137	10.1785	10.2707	10.1913	4.91511	2.10029e-05
POU5F1P1	7.38434	7.48066	7.65015	9.80582	9.71967	9.84553	4.87463	2.02602e-07
SHISA3	7.28039	7.28063	7.19133	9.36172	9.83378	9.36347	4.81948	1.48611e-07
ZSCAN10	7.36744	7.42213	7.39379	9.65048	9.75228	9.55232	4.78076	1.9789e-07
SCNN1A	7.10933	7.2089	7.06234	9.26009	9.64634	9.23406	4.76774	3.78806e-08
PAMR1	8.64017	8.85701	8.93469	10.9144	11.0972	10.914	4.48339	3.61806e-08
PODXL	11.5479	11.8879	11.9631	13.8516	13.9814	13.8192	4.24112	1.31551e-07
FST	11.3588	11.6432	11.8078	13.6647	13.6133	13.6365	4.09802	1.37391e-05
PODXL	8.74968	8.96465	8.9122	11.1339	10.8831	10.6577	4.04481	6.45573e-06
CKLF	7.20905	7.17865	7.14793	9.29142	9.02419	9.18539	3.96813	1.67518e-08
TFAP2C	7.72716	7.80916	7.51158	9.6278	9.79271	9.58812	3.96387	1.9789e-07
ANKRD35	7.14247	7.16167	7.14307	9.14728	9.21487	8.98124	3.9052	8.92459e-09
FAM46B	7.81879	7.73817	7.83901	9.60043	9.79841	9.71641	3.7488	3.10846e-08
FST	9.1366	9.20529	9.33866	11.1975	11.165	10.9766	3.69661	4.30285e-05
C10ORF59	7.29797	7.2612	7.21783	9.10624	9.09059	9.13311	3.60746	8.92459e-09
ITGB1BP3	7.38221	7.50884	7.51432	9.2066	9.41308	9.32691	3.59769	2.40781e-07
CLDN6	7.48633	7.54608	7.68333	9.27693	9.43491	9.38898	3.47022	7.43673e-06
PPP1R1B	7.66185	7.60959	7.56633	9.48029	9.34862	9.37903	3.45828	2.55822e-05
TCL1B	7.49914	7.65818	7.63827	9.23116	9.4189	9.48507	3.4339	1.82784e-07
OLIG3	8.16943	8.26642	8.18044	9.83526	9.98865	10.1219	3.42598	4.88839e-05
SEZ6	8.23522	8.33817	8.46032	10.3425	9.89203	10.0302	3.34882	1.55777e-05
CXCL12	7.89641	7.85748	7.89108	9.46196	9.72678	9.6303	3.3051	1.13641e-07
SHISA3	7.09572	7.11758	7.17944	8.92711	8.82586	8.76769	3.27004	4.06399e-07
CDH23	8.20248	8.36843	8.62467	10.0543	10.0778	10.0841	3.18989	5.32183e-06
HS.128753	8.59915	8.81464	8.61529	10.6587	10.1487	10.2185	3.17241	0.000254464
TFAP2C	7.63591	7.71535	7.67589	9.13432	9.45736	9.41072	3.1567	2.16312e-05
VAT1L	8.47892	8.52419	8.27773	10.076	10.1772	9.85863	3.05327	1.66538e-06
ROR1	8.65064	8.95826	9.33391	10.8039	10.4948	10.4392	3.02801	0.000864777
EPHA1	7.57244	7.48303	7.53517	9.15526	9.05617	9.14341	3.00647	4.77906e-07
CDH1	7.11676	7.12581	6.94893	8.6186	8.84294	8.46593	2.98692	2.76891e-07
OTX2	7.07719	7.03581	7.0681	8.99945	8.43277	8.34226	2.89011	1.37391e-05
CYP26A1	10.9649	10.4688	10.5931	12.0049	12.2677	12.3475	2.89002	7.4762e-05
LOC643272	8.08468	8.31724	8.14882	9.85668	9.52519	9.72484	2.86524	5.56667e-05
FLJ44379	7.7686	7.77235	7.87508	9.14485	9.38448	9.39058	2.83096	6.03822e-06
CXCL12	7.51248	7.45159	7.51823	8.69411	9.17793	9.10059	2.82211	0.000237057
CKLF	7.14832	7.24525	7.20503	8.77046	8.66681	8.64698	2.81906	2.87391e-08
BCL11A	8.07559	7.99105	7.66465	9.28379	9.53131	9.31202	2.76115	9.19514e-06
GRB14	7.70997	7.80082	7.51277	9.15167	9.24415	8.88409	2.6736	1.01643e-05
TACSTD1	9.87339	9.85151	9.84588	11.1762	11.3669	11.2769	2.6692	2.8753e-07
CD9	7.61182	7.68645	7.56162	8.98023	9.09762	9.01007	2.65616	1.5329e-06
TMEM64	8.0232	8.16551	7.97105	9.38975	9.57552	9.39878	2.64163	1.56877e-05
SP5	9.42316	9.55877	9.61533	11.1301	10.8145	10.8285	2.6243	0.000704253
PTRF	9.42316	9.61987	9.58608	10.6895	11.0817	11.0244	2.61867	8.51163e-06
BCL11A	7.7776	7.60351	7.18332	8.79541	9.10059	8.82166	2.61066	1.581e-05
HAS3	8.39278	8.41534	8.29759	9.74665	9.81437	9.68159	2.60082	4.0749e-07
TFAP2A	8.1576	8.36454	7.80316	9.58671	9.48972	9.36401	2.58778	4.89079e-05
C9ORF135	7.37342	7.40124	7.39889	8.61678	8.93407	8.72104	2.57775	5.71352e-06
EPCAM	9.12798	9.04823	9.04192	10.5505	10.4793	10.2718	2.5689	3.12677e-07
HTR3A	7.42692	7.44233	7.47949	8.76599	8.91854	8.71584	2.55008	1.10021e-06
C10ORF59	7.17155	7.11609	7.31719	8.49635	8.57081	8.56114	2.53355	1.31551e-07
SFRP1	11.819	11.9357	11.97	13.2765	13.1919	13.27	2.52788	1.71115e-07
VGLL3	8.71379	8.86883	9.01544	10.3269	10.0933	10.1906	2.52725	3.03413e-05
ASS1	9.46221	9.3123	9.68233	10.96	10.7398	10.7327	2.50572	0.000465871
CYP2S1	7.61273	7.7017	7.68934	9.03655	9.03852	8.89174	2.49841	2.19777e-05
ADAMTS19	7.7541	7.80381	7.67744	8.94754	9.22469	9.00443	2.4859	2.61062e-06
WNT8A	8.38271	8.28942	8.17751	9.07774	9.7593	9.93759	2.47655	0.000195098
LCP1	7.66019	7.89288	7.83782	8.70861	9.21881	9.38196	2.47284	0.0047739
TMEM88	8.1637	8.20323	8.27437	9.7635	9.37414	9.41865	2.47083	2.00744e-05
SLC7A8	9.08589	9.32269	9.20875	10.7402	10.3889	10.3921	2.46447	9.0417e-05
LECT1	7.39132	7.40309	7.38921	8.86789	8.7612	8.45563	2.46291	6.49705e-06
F2RL1	8.21467	8.42736	8.26977	9.5678	9.72773	9.51388	2.46094	1.22365e-06
CUZD1	7.18402	7.09809	7.14093	8.4134	8.61354	8.26113	2.44248	1.06366e-05
PKDCC	10.2391	10.3276	10.6126	11.6938	11.6114	11.7276	2.436	1.89988e-05
PLCL2	8.46022	8.67707	8.49151	9.83628	9.9385	9.69959	2.43151	1.46524e-05
KRT19	9.94549	10.2766	9.89057	11.3611	11.2085	11.369	2.42056	2.89024e-06
ASNS	10.6038	10.6142	10.7342	11.97	11.9969	11.7993	2.41382	2.61062e-06
GDPD2	7.55604	7.39632	7.51432	8.80085	8.83053	8.63498	2.40586	2.13041e-05
EGR1	8.6911	8.85964	8.75239	10.1232	10.0162	9.95496	2.40118	6.17709e-07
ACTN3	7.50399	7.52847	7.54707	8.75845	8.76517	8.84294	2.39885	2.95002e-07
TNFRSF12A	7.85807	7.71352	7.8245	9.12574	8.98013	9.04606	2.38163	0.000233907
PHF15	7.62203	7.63473	7.6545	8.99433	8.86542	8.7723	2.36242	6.05857e-07
BTBD17	9.8212	9.5695	9.26263	10.9325	10.7415	10.6979	2.36122	0.000471545
SOX15	7.57765	7.56036	7.54	8.82901	8.86839	8.69834	2.36075	1.82784e-07
LOC91461	9.34155	9.34287	9.59063	10.833	10.5478	10.6099	2.35956	0.000347343
CABP7	7.44088	7.41934	7.38045	8.62367	8.8376	8.45467	2.33769	2.32453e-05
C1ORF94	7.34227	7.2853	7.19518	8.38782	8.69864	8.40418	2.33372	1.18667e-06
ZIC3	11.8024	11.879	11.4903	12.8698	12.9549	13.0105	2.33129	1.0825e-05
PRDM14	7.14313	7.06118	7.27235	7.98924	8.65521	8.49548	2.33123	0.000101621
FJX1	9.15256	9.06378	9.1366	10.4356	10.2299	10.3387	2.32474	5.40231e-06
CDH23	7.66825	7.94939	7.79755	8.88413	9.14386	9.02029	2.31503	1.58139e-05
BCOR	9.55427	9.84125	9.72071	11.2678	10.806	10.6703	2.31221	0.000284111
GLIPR1L1	7.37018	7.45919	7.42754	8.69079	8.59047	8.59948	2.31008	4.17537e-06
ASS1	9.66112	9.63658	9.91905	11.0945	10.9116	10.776	2.27908	0.000173409
GAD1	8.19432	8.29264	8.27313	9.21111	9.60422	9.49331	2.27025	4.18546e-06
LOC283755	7.05856	7.05958	7.08391	8.359	8.08692	8.30414	2.26997	2.44162e-06
F2RL1	8.58607	8.67707	8.5424	9.81707	9.6919	9.82723	2.26088	9.31619e-07
MPP6	9.42248	9.53674	9.51466	10.5508	10.7335	10.666	2.23271	1.60628e-06
FLJ25404	8.94033	9.27332	8.86213	9.93833	10.1843	10.4098	2.22258	0.000112556
DIAPH2	9.78829	10.1248	9.886	11.0739	11.1762	10.9979	2.21855	3.56866e-05
WNT8A	8.32385	8.47513	8.32157	8.92198	9.76516	9.8804	2.2176	0.00303933
TMEM51	9.08769	9.12266	9.10536	10.1835	10.3915	10.1595	2.20322	6.46557e-07
CAMKV	9.65553	9.62245	9.88879	10.6581	10.9825	10.933	2.19714	4.27588e-05
UCA1	8.34693	8.45933	8.3844	9.41003	9.56061	9.62054	2.19391	4.08786e-07
DCLK1	8.29849	8.4232	8.15236	9.15681	9.66893	9.43367	2.18625	0.00019868
PDYN	8.39433	8.22762	8.50859	9.56234	9.42542	9.52771	2.18602	5.71352e-06
RARRES2	8.04834	8.05587	7.93633	9.04923	9.18027	9.18896	2.18249	1.37391e-05
HS.567759	8.52641	8.59465	8.51755	9.60901	9.70811	9.68319	2.17432	9.90007e-06
TCEAL2	9.97225	10.1064	10.0077	11.0538	11.1417	11.236	2.166	2.59431e-05
PAPLN	9.57204	9.64087	9.41545	10.7707	10.6446	10.5274	2.15064	0.000233907
HS.575696	7.32117	7.48746	7.42924	8.44874	8.53841	8.53654	2.13653	3.64081e-05
L1TD1	10.6866	10.4907	10.1918	11.6438	11.6011	11.4028	2.13301	9.52151e-05
LOC440132	9.01457	9.1071	8.94008	9.8828	10.3012	10.1237	2.11694	7.06341e-05
C14ORF115	7.84887	7.86435	8.07006	9.10223	8.91641	8.99726	2.11044	0.00073952
BMPER	7.22921	7.20206	7.33068	8.44741	8.25208	8.29017	2.10804	5.20135e-06
LYN	10.1217	10.3935	10.5183	11.3385	11.4618	11.4598	2.10751	0.000338358
FRAT2	9.95496	9.82665	9.96159	10.7913	11.1942	10.9782	2.10451	2.15049e-05
CYP26A1	8.23128	8.04513	8.01137	9.24561	9.2789	8.97313	2.09936	3.182e-05
CHST15	8.38828	8.18523	8.12558	9.18673	9.36299	9.35834	2.09893	2.15049e-05
SLC29A3	8.25838	8.42627	8.34349	9.53285	9.39543	9.2943	2.0919	4.27588e-05
MBNL3	9.43392	9.42872	9.50193	10.1713	10.5821	10.7706	2.07501	0.000173309
SPINK1	7.30578	7.35361	7.13752	8.33937	8.24168	8.36603	2.07061	6.29251e-06
WNT4	7.10556	7.07259	7.04216	8.0627	8.24984	8.05215	2.06784	3.18554e-06
VWF	7.60222	7.57643	7.70325	8.73117	8.60323	8.64795	2.04697	4.26906e-06
CXCL12	7.41132	7.42514	7.38439	8.60016	8.41902	8.29112	2.04177	2.68698e-05
AMHR2	7.27785	7.08578	7.19776	8.07055	8.29154	8.24882	2.02301	2.09742e-05
LECT1	7.58978	7.50671	7.71559	8.59864	8.64858	8.61314	2.02243	7.53942e-06
KAL1	7.53126	7.59314	7.24739	8.64783	8.52922	8.24178	2.02185	6.07835e-05
LOC100134361	8.62597	8.56205	8.69989	9.5674	9.76996	9.58113	2.01418	7.12426e-06
ITGA6	7.61072	7.7166	7.50521	8.65183	8.69124	8.49548	2.00278	0.000154006

## Sheet: S1B-down genes Rbl2 KD neuro
Table S1B: Genes downregulated after Rbl2 knock-down at day 4 of neuroectoderm differentiation (adj.P.Val <0.01; fold-change <-2)
Probe target	log2 expr D4 SCR 1	log2 expr D4 SCR 2	log2 expr D4 SCR 3	log2 exp D4 Rbl2 KD 1	log2 exp D4 Rbl2 KD 2	log2 exp D4 Rbl2 KD 3	Fold-change	adj.P.Val
HES5	12.7043	12.6013	12.4891	9.51123	8.50859	8.60473	-13.2085	0.000201022
LOC404266	13.4228	13.3234	13.3851	9.45668	9.78641	10.2529	-11.673	2.09336e-08
HOXC6	13.6066	13.3994	13.4181	10.2021	9.84029	10.4146	-10.0031	1.05466e-08
HOXC8	12.2166	12.0478	12.0948	8.92366	8.75578	9.16993	-9	8.92459e-09
HOXB8	12.8392	12.9174	12.9518	10.012	9.79786	10.1404	-7.56502	8.2861e-08
CDX2	12.5559	12.2989	12.5087	9.61852	9.34942	9.79513	-7.2945	1.59548e-07
HOXC4	11.9115	12.059	12.0744	9.19319	9.17408	9.46359	-6.67158	8.92459e-09
COL3A1	10.8042	10.8341	10.6617	8.19488	7.97085	8.03948	-6.4902	7.08875e-08
HOXD1	10.8308	10.3625	10.9334	8.06551	8.05512	8.26677	-5.97848	1.06394e-07
SOX3	11.628	11.5698	11.8292	9.2684	8.88352	9.23607	-5.84154	4.65626e-07
LOC100133311	10.1925	10.1567	10.361	7.79054	7.72318	7.90578	-5.38991	3.61053e-08
LOC650757	10.3099	10.2378	10.2715	8.15642	7.70912	7.66809	-5.38349	8.64005e-06
C3ORF52	11.1177	10.8446	11.4973	8.7528	8.80798	8.98627	-4.93886	4.40905e-06
WNT5A	11.2407	11.1075	11.3712	8.99355	8.85258	8.99844	-4.89598	3.03419e-08
RPL39L	9.8014	9.53923	9.76456	7.52582	7.35526	7.38778	-4.85267	3.61806e-08
RPL39L	10.5228	10.5733	10.3623	8.50551	8.15162	8.19406	-4.60251	9.23634e-08
HOXA5	9.91642	9.51197	9.80214	7.47303	7.53443	7.6689	-4.5464	7.08875e-08
POU3F2	10.7256	10.7588	10.3689	8.60345	8.32146	8.38519	-4.535	2.8045e-05
PDE1A	9.39338	9.51575	8.62308	7.10342	7.04107	7.06472	-4.30994	0.000158686
TNMD	10.4607	10.075	10.4079	8.07303	8.32685	8.31985	-4.21238	1.63242e-07
HOXB7	9.82943	9.74759	9.90638	7.71463	7.74523	7.83437	-4.17871	1.05466e-08
HOXB3	9.21071	9.58274	9.68369	7.61819	7.2545	7.43321	-4.16142	7.41175e-07
BAALC	9.94447	9.63146	9.85394	7.84113	7.66307	7.92405	-4.0015	1.86479e-06
HOXB2	10.9215	10.9001	10.9468	8.71288	8.88987	9.19025	-3.97729	1.9789e-07
C13ORF15	10.0615	9.42379	8.87029	7.38921	7.48673	7.57973	-3.90856	4.18127e-05
SPRY1	12.0105	11.8049	11.7618	10.0529	9.8134	9.84895	-3.87437	1.17042e-05
FBN2	11.3517	11.6262	11.5784	9.69959	9.3512	9.64371	-3.87436	2.69975e-07
NTM	10.6842	10.4634	10.5131	8.43162	8.55743	8.82247	-3.86302	5.1006e-07
POU3F2	10.1605	10.2011	9.50344	7.91067	8.05786	8.13145	-3.78869	0.000104289
NR2F1	10.8933	10.8789	10.0387	8.82697	8.70128	8.53725	-3.77152	0.00127446
TGFBI	11.1596	10.9334	11.1563	9.10154	9.26207	9.16136	-3.75316	9.23634e-08
PROM1	11.0804	10.9411	10.7806	9.16381	8.91021	9.00504	-3.75212	3.93958e-06
LOC730525	10.8665	10.6451	10.9837	9.06296	8.79231	8.93605	-3.73554	1.20088e-06
SPON1	11.4552	11.3297	11.4039	9.49182	9.42952	9.62969	-3.67885	8.51163e-06
FGF8	9.14865	8.97441	9.07455	7.22273	7.15888	7.19391	-3.66555	8.92459e-09
SKAP1	9.12052	8.99945	8.98261	7.14733	7.12481	7.2157	-3.65933	8.92459e-09
SPRY1	10.8465	10.7643	10.9215	9.21502	8.74208	8.96714	-3.65367	4.98229e-06
GOLSYN	9.26966	8.93334	9.00762	7.30139	7.11669	7.22466	-3.61992	7.43855e-08
FGF8	9.19037	9.0983	8.97429	7.27302	7.2526	7.22238	-3.57594	2.9424e-08
DLL3	10.7883	10.7481	10.8411	8.93562	8.91987	9.07501	-3.52023	2.61105e-07
HOXB9	9.03826	9.05281	9.64731	7.54998	7.29635	7.46963	-3.5003	6.12414e-06
NELL2	11.2399	11.316	11.0025	9.55139	9.36416	9.26083	-3.46784	7.40299e-07
LOC642236	9.30778	9.22136	9.22668	7.45656	7.5314	7.41362	-3.44558	1.03225e-08
ANKS1B	9.34934	9.40585	9.23093	7.52201	7.56213	7.57878	-3.42096	3.19834e-07
HOXA9	9.2185	9.09164	8.88058	7.37903	7.23232	7.34227	-3.35357	9.22928e-08
IRX3	11.2742	11.2636	11.2544	9.45006	9.61517	9.64154	-3.23808	3.63318e-05
ARID5B	9.84719	9.84546	9.97151	8.20395	8.17412	8.29311	-3.16965	2.46747e-06
TSPAN7	10.3854	10.5645	10.3921	8.84947	8.66211	8.87964	-3.13892	1.75222e-07
PDE1A	8.89276	8.91987	8.24395	7.03846	6.96119	7.11499	-3.1325	6.05889e-05
PCDHB5	9.10035	8.91987	9.08497	7.39949	7.55896	7.2506	-3.09952	8.00385e-07
PDE1A	8.88289	8.89807	8.26279	7.10852	7.01717	7.07301	-3.06315	0.000169497
SH3GL2	9.28802	9.04677	9.18552	7.61819	7.59742	7.4677	-3.05747	1.31551e-07
APLNR	11.9688	11.6538	11.7524	10.1699	10.1303	10.2541	-3.04595	4.54393e-06
LUM	9.60452	9.75939	9.7469	8.30262	7.93822	8.07011	-3.03134	4.77906e-07
ATP9A	11.1456	11.2896	11.0907	9.77121	9.41823	9.53904	-3.02961	1.66538e-06
RNFT2	11.1287	11.282	10.7813	9.60723	9.47556	9.33911	-3.01056	2.0234e-06
HOXB5	10.1168	9.96257	9.96104	8.29895	8.42242	8.54949	-3.01016	8.40726e-07
NEFM	11.8204	11.5857	11.4719	10.1956	10.0629	9.96322	-2.93252	4.57452e-05
FER1L3	10.6184	10.6536	10.6446	9.16696	8.88164	9.23199	-2.91872	1.01643e-05
SLITRK4	10.1354	10.1785	9.91723	8.56273	8.49772	8.56265	-2.8999	2.53972e-06
SNAP25	9.03631	9.01248	8.91769	7.5046	7.40122	7.45929	-2.89546	2.9424e-08
EGR2	12.0807	12.1548	12.0049	10.3115	10.5804	10.7825	-2.87184	1.05686e-05
CXCR4	10.6201	10.4017	10.57	8.99689	8.93469	9.10911	-2.86204	0.00369447
LYPD6B	9.16839	9.08016	9.2707	7.77755	7.60634	7.64254	-2.82373	2.30009e-07
ZNF503	10.7127	10.8155	10.9886	9.28215	9.25927	9.51871	-2.80027	2.59191e-05
NTM	9.11191	9.09419	9.41641	7.85337	7.68305	7.67328	-2.77202	2.20431e-06
HS.19193	11.7626	11.7855	11.7224	10.087	10.4604	10.3731	-2.73208	9.38843e-07
DOCK10	9.52115	9.50344	9.43897	8.10616	8.01883	7.99075	-2.7307	3.25369e-08
COL5A2	10.7382	10.8877	10.7534	9.28852	9.34862	9.40729	-2.72255	4.59188e-07
MEGF10	9.28394	9.1591	7.93811	7.49144	7.25	7.30877	-2.72008	0.00231088
SCGN	8.61193	8.07318	8.62674	6.97739	6.97526	7.0458	-2.70907	6.69753e-06
ELAVL1	8.99371	9.08273	8.84686	7.48491	7.59742	7.52986	-2.70764	2.68644e-07
SAT1	13.1216	13.0071	12.8944	11.5709	11.5906	11.5516	-2.70697	1.90812e-05
FOXD1	9.82522	9.79933	9.7625	8.31069	8.33608	8.44318	-2.6989	4.13581e-07
FREM1	9.29322	9.35408	9.61654	8.21186	7.84573	7.91357	-2.69614	1.8192e-05
DHX40	12.3044	12.2902	12.3192	10.8162	10.8884	10.9325	-2.68616	3.422e-05
PCDH19	9.09001	8.90207	9.08525	7.65784	7.50641	7.6374	-2.68558	1.09012e-05
PRICKLE1	11.158	11.1898	11.4276	9.54291	9.94284	10.0198	-2.68203	2.35203e-05
MYOF	9.93404	9.97006	9.98699	8.68552	8.51373	8.45011	-2.66459	1.94009e-05
PPP1R14C	8.63074	8.76839	8.50551	7.28421	7.1898	7.22314	-2.64359	5.98909e-07
PABPC4L	8.50808	8.56578	8.30918	7.1052	7.06958	7.01496	-2.63493	1.12098e-06
HNMT	9.77996	9.55352	9.46505	8.31125	8.18178	8.12462	-2.62738	0.00215151
DACH1	10.0778	10.0326	9.79829	8.87768	8.32356	8.53582	-2.62176	1.47875e-05
TSPAN7	9.37834	9.41606	9.61431	8.04328	8.06942	8.13475	-2.61549	3.19834e-07
LOC285943	8.96857	8.71328	8.77353	7.55562	7.46667	7.32435	-2.58395	4.26906e-06
MAMDC2	9.02682	8.93179	9.16675	7.74177	7.61243	7.66531	-2.58223	6.03847e-07
HOXA2	10.3475	10.4117	10.3843	8.94314	8.9484	9.15247	-2.5785	1.8192e-05
EPHA4	11.2516	11.2866	11.5157	10.0057	9.88541	10.0864	-2.5647	0.00587947
FER1L3	9.29804	9.16696	9.74435	8.01888	7.9845	8.16077	-2.5463	0.00179228
LOC285943	8.55678	8.50973	8.38526	7.14153	7.08634	7.1811	-2.54488	1.9789e-07
FAT3	9.15076	9.27825	8.84265	7.94868	7.58372	7.69788	-2.54405	3.0348e-05
ASCL1	8.98922	8.68915	8.98056	7.72318	7.53947	7.35564	-2.54361	1.12441e-05
ZNF415	8.45357	8.53215	8.47216	7.13732	7.10705	7.18353	-2.53736	2.68112e-07
EFHD1	10.2847	10.3712	9.9415	8.80336	8.87529	8.89094	-2.53611	4.02613e-05
HOXA2	10.1174	10.0122	9.80917	8.55893	8.58	8.79639	-2.52186	5.80823e-06
SKA2	11.2722	11.1737	10.9169	9.70161	9.83978	9.83126	-2.51411	5.04697e-05
CDK6	10.3142	10.212	10.0686	8.88586	8.91292	8.81256	-2.5102	6.49705e-06
HOXA3	8.59047	8.58399	8.66235	7.32305	7.202	7.36157	-2.49101	1.0144e-06
DAZAP2	12.0132	12.0037	11.9941	10.6119	10.6536	10.7968	-2.49012	1.79181e-05
HES4	11.4022	11.5133	11.6102	10.2099	10.1194	10.2586	-2.48393	3.67173e-05
RPS23	12.4827	12.4111	12.2096	11.2068	11.0072	10.9837	-2.46554	1.39235e-05
MTSS1	10.3457	10.3516	10.0957	9.02012	8.91505	8.95273	-2.46518	6.46557e-07
SMOC1	9.59561	9.5099	9.91352	8.43778	8.24049	8.44731	-2.45856	9.94974e-06
HOXC6	8.65654	8.51755	8.51006	7.24973	7.26733	7.27375	-2.4585	1.9789e-07
SKAP1	8.31216	8.3426	8.30163	7.03681	7.02925	7.03326	-2.43798	1.09859e-07
RGS20	9.22015	9.13432	8.88224	7.70517	7.86786	7.82055	-2.43015	6.84234e-05
CYP26B1	9.04116	8.867	8.24043	7.34227	7.41357	7.57366	-2.41668	0.000241658
STMN4	8.84452	8.75239	8.13597	7.36331	7.21557	7.33672	-2.41568	9.30234e-05
REEP1	9.19857	9.14485	9.06838	7.90597	7.90215	7.81444	-2.40008	7.84257e-07
DLL1	9.93985	10.0076	9.79496	8.72359	8.52624	8.71018	-2.3963	7.88679e-05
SPARC	10.8506	10.6834	10.7653	9.35623	9.56193	9.59966	-2.39582	1.37391e-05
ANTXR1	10.9368	10.8957	10.5434	9.71791	9.41722	9.46725	-2.39132	3.57092e-05
SPRY2	12.1133	11.9624	11.9831	10.8892	10.7628	10.6346	-2.39068	6.46557e-07
BCL2	8.97396	8.88586	8.75177	7.66852	7.65316	7.51874	-2.39008	2.02052e-05
CA10	8.77649	8.34164	8.44882	7.37077	7.25	7.1796	-2.38755	4.72451e-06
DUSP6	11.2275	10.96	10.8892	9.96456	9.75259	9.61431	-2.3758	8.86039e-06
CADM1	11.9631	12.0093	12.1782	10.7168	10.7843	10.9057	-2.375	5.17064e-07
SKAP2	10.157	10.2875	10.179	8.70934	8.98643	9.1917	-2.3707	0.00193957
RTN1	9.74259	9.60468	9.5889	8.5691	8.37324	8.26343	-2.36766	7.41175e-07
ID1	9.5304	9.57773	9.75976	8.48042	8.44874	8.2182	-2.36228	3.31133e-06
FAM107A	9.23516	9.17058	9.20649	7.98789	7.96546	7.95768	-2.35175	5.98455e-08
ASGR1	11.0118	11.2337	10.7834	9.51272	9.86223	9.9764	-2.33894	2.59556e-05
HS.296031	11.5553	11.6687	11.146	10.4117	10.1135	10.1686	-2.33823	0.000127553
SFRS2IP	11.7918	11.7847	11.7236	10.5657	10.5602	10.501	-2.33656	1.31551e-07
HOXB4	8.65018	8.80723	8.73208	7.4717	7.47569	7.5809	-2.33011	3.58741e-07
CD200R1	8.45124	8.50481	8.40887	7.29074	7.20843	7.21986	-2.32189	3.85065e-06
FGFBP1	8.79372	8.25452	8.25909	7.14573	7.25093	7.26682	-2.32079	5.24998e-05
CTGF	11.0517	11.0407	10.8552	9.64616	9.85407	9.8101	-2.31729	9.87828e-06
FAM46A	10.1144	10.3387	10.3494	9.13481	8.97374	9.0655	-2.31249	1.40299e-06
PDE4B	8.50394	8.34382	8.12992	7.1815	7.08423	7.09142	-2.30832	6.12414e-06
SEMA3A	11.1517	11.094	11.378	9.89105	9.92467	10.1968	-2.30332	0.000230104
LRRC45	8.89722	8.58148	8.6839	7.68133	7.42752	7.47544	-2.28592	7.70419e-05
CAMK2N1	11.5591	11.0666	10.9632	10.1751	9.86991	9.98046	-2.27801	0.000540392
CNRIP1	9.44597	9.28967	8.96448	8.22232	8.04561	7.87161	-2.27657	0.000105872
APPBP2	11.3737	11.437	11.1391	10.1632	10.1821	10.0481	-2.27435	2.25311e-06
MXRA7	9.73708	9.69512	9.89786	8.51898	8.65654	8.62842	-2.25851	5.9137e-07
LYPD6B	8.44065	8.39037	8.71442	7.49529	7.29826	7.23348	-2.2545	4.93679e-06
C7ORF41	10.1681	10.0555	10.1127	9.01532	8.82015	8.98779	-2.25171	4.17537e-06
LOC644695	8.35895	8.54113	8.53057	7.34171	7.25364	7.34174	-2.24159	1.5397e-06
NR2F2	9.45395	9.52278	9.10295	8.69555	8.08468	7.82439	-2.23203	0.00343011
GREM1	10.2083	10.2559	10.3935	9.18303	8.98751	9.22229	-2.22674	3.03413e-05
SPG3A	9.17517	9.22289	9.20736	8.04159	8.04111	8.0651	-2.22304	1.9789e-07
PARM1	8.83532	8.82291	8.86409	7.80956	7.66681	7.59024	-2.22207	7.40299e-07
CGNL1	11.2575	11.2119	11.2769	10.0674	10.0828	10.1469	-2.21871	3.19834e-07
MPG	8.64597	8.4926	8.45078	7.56818	7.28779	7.29049	-2.2155	2.55928e-06
PROS1	10.6159	10.5357	10.541	9.38555	9.3932	9.47104	-2.21541	1.17042e-05
HS.193557	10.3703	10.2718	10.6219	9.31299	9.17614	9.33391	-2.21449	1.12032e-05
ARHGAP15	9.58066	9.54325	8.96758	8.18758	8.26405	8.20121	-2.21333	0.000274195
VAMP7	11.1797	11.251	10.9536	9.90072	10.0421	10.0139	-2.20771	7.85365e-05
PLIN2	11.7191	11.6403	11.8864	10.5873	10.6577	10.5838	-2.20229	1.65429e-06
LIPG	9.69997	9.71556	9.42419	8.57201	8.48878	8.36918	-2.1986	1.16593e-05
HS6ST2	10.0146	9.69088	9.71791	8.73806	8.57698	8.71018	-2.19273	0.00224162
ITGB5	11.8005	11.6016	11.9068	10.539	10.6633	10.7206	-2.18659	2.25311e-06
LPL	8.70696	8.57201	8.05857	7.34042	7.26496	7.34611	-2.18659	0.000217026
2005-09-01	9.80582	9.80172	9.56138	8.56542	8.52778	8.69382	-2.18449	1.12441e-05
HS.306410	8.94069	8.66243	8.38676	7.7153	7.43734	7.50807	-2.15804	0.000176508
ZNF680	8.37768	8.43559	8.02988	7.25746	7.23826	7.03219	-2.15111	0.000142079
CRABP1	14.1471	14.3036	14.2328	13.0826	13.046	13.2528	-2.14455	5.63645e-05
HIST1H2BK	11.9511	12.0001	12.0037	10.966	10.7968	10.9009	-2.13919	5.91455e-05
TSHZ2	8.4598	8.67918	8.53905	7.59999	7.36852	7.42466	-2.13606	2.44162e-06
ABHD12	9.38469	9.0975	9.47556	8.2478	8.21295	8.23976	-2.12248	7.27503e-06
AKR1C2	8.90436	8.97043	8.98359	7.80411	7.96636	7.86109	-2.10761	4.06399e-07
ST8SIA1	8.40968	8.54594	8.611	7.56538	7.44906	7.32914	-2.10576	3.06014e-05
SCD5	10.4045	10.3778	10.4021	9.43051	9.17746	9.35683	-2.10407	0.000716911
BMP4	9.41468	9.16621	9.36113	8.09574	8.32685	8.3076	-2.10032	5.71352e-06
NCKAP5	8.6475	8.50866	8.14321	7.47783	7.28878	7.32124	-2.10017	0.000384643
LFNG	10.9272	10.936	11.221	10.161	9.88472	9.83737	-2.09517	3.4638e-05
AP1S2	12.094	11.9325	11.9807	10.724	11.0431	11.0407	-2.09432	0.00274619
GRM3	8.86776	8.37886	8.18534	7.52933	7.42565	7.29881	-2.08405	0.000217334
SCG2	8.40078	8.63407	7.98566	7.34423	7.20952	7.29049	-2.08313	0.000127553
SPIRE1	10.3568	10.4901	10.1435	9.24415	9.23014	9.34693	-2.07972	1.3238e-05
SULT1C4	8.64114	8.3589	8.43405	7.36441	7.41873	7.48188	-2.07967	5.40231e-06
PPM1E	9.79405	9.77338	9.63658	8.67276	8.58515	8.78439	-2.07614	1.70333e-06
ANKRD1	9.04747	8.83785	8.55492	7.64933	7.86892	7.76047	-2.07605	0.000158346
HS3ST3A1	9.35775	9.28567	9.21566	8.14935	8.33503	8.2153	-2.07503	6.78028e-05
GDI1	10.2397	10.1605	9.88201	9.17994	9.00705	8.93853	-2.07377	0.000151933
PCDH17	8.81883	8.86213	8.63112	7.7617	7.71694	7.67669	-2.07376	6.12414e-06
LOC441081	8.5368	8.60332	8.82616	7.47783	7.62187	7.71346	-2.07202	2.14004e-05
ALDH5A1	9.27709	9.38507	9.36201	8.49125	8.19609	8.1923	-2.06791	0.00035433
ITGB5	11.2943	11.1379	11.251	10.07	10.2868	10.183	-2.06736	2.39063e-06
H3F3B	11.9183	11.86	11.6486	10.7683	10.7271	10.7883	-2.06729	3.85065e-06
TANC1	9.69102	9.77121	9.89105	8.93957	8.66906	8.62165	-2.05766	5.76374e-06
NCALD	11.1866	11.0953	11.1287	10.1704	10.014	10.1034	-2.05758	0.00823508
RPL37	9.46269	9.68014	9.44641	8.49831	8.45435	8.51761	-2.05574	3.35801e-05
RND3	9.98209	9.58171	9.58231	8.66733	8.64231	8.72319	-2.05304	2.51908e-05
PTPRD	10.0586	10.0839	10.1725	9.16001	9.05057	8.99339	-2.05193	1.41563e-05
CXCR4	9.12307	8.93711	9.06726	8.25162	7.83653	7.93898	-2.04689	0.000120743
HIST1H2BK	9.88222	9.71603	9.92038	8.7122	8.80798	8.89819	-2.04687	0.00561478
HTRA1	8.9957	9.18587	8.86344	8.06981	8.03895	7.83793	-2.04595	4.31589e-05
MXRA7	9.40412	9.45952	9.76825	8.40403	8.47181	8.65917	-2.04528	0.00179228
TSC22D3	9.5923	9.68579	9.83433	8.84839	8.47271	8.69989	-2.0427	1.56877e-05
MAP6	8.78664	8.83816	8.18845	7.84709	7.53769	7.34469	-2.0391	0.00121161
TM4SF1	8.84078	8.70736	8.74712	7.55277	7.77921	7.88512	-2.03645	2.51107e-05
SFRS2IP	10.0833	10.2451	10.4607	9.17671	9.18696	9.34792	-2.03618	0.00208335
HMGN2	10.0491	9.87198	10.1096	9.06207	8.95518	8.93893	-2.03474	2.1608e-06
LY6G6D	8.33382	8.28305	8.37236	7.33295	7.40846	7.17551	-2.03369	1.12098e-06
BCL2	8.71523	8.61245	8.54512	7.7153	7.59978	7.49081	-2.03116	8.52227e-06
DHX40	10.5059	10.5211	10.0892	9.4797	9.33568	9.23516	-2.03058	0.000913733
KCNK12	10.1921	10.1933	10.2642	9.07952	9.19004	9.31801	-2.02883	0.00123853
MEST	8.91287	8.75764	8.97884	7.65515	7.83779	8.09881	-2.0268	0.0023947
RUFY3	8.96899	8.88973	8.42599	7.69572	7.7505	7.78128	-2.02661	0.000140284
SPG3A	9.21199	9.40782	9.38875	8.20709	8.37219	8.37262	-2.02635	4.61167e-06
ZBTB16	8.61916	8.75981	8.79956	7.96312	7.60707	7.55418	-2.02518	6.53737e-05
PRPH	8.9517	9.10035	9.11662	8.00525	8.141	7.96826	-2.02518	2.44162e-06
LOC401056	8.46767	8.54546	8.48341	7.56665	7.41277	7.4721	-2.02091	7.27503e-06
ATL1	8.64053	8.75397	8.75177	7.71926	7.74523	7.63929	-2.01974	2.44347e-06
STARD13	8.37561	8.28942	8.49151	7.43194	7.34032	7.34611	-2.01772	7.06387e-07
HOXC9	8.1434	8.02808	8.32157	7.18325	7.12839	7.1546	-2.01243	2.3948e-06
TSC22D3	10.7352	10.7147	10.7593	9.89254	9.60996	9.68219	-2.01138	8.45701e-06
C10ORF41	8.41929	8.36871	8.66063	7.53501	7.34869	7.54908	-2.00734	2.45692e-05
FOXC1	9.24605	9.16839	9.00353	8.32184	8.0259	8.05828	-2.00553	0.00122212
HS.434957	8.63762	8.64207	8.6781	7.71982	7.68702	7.54	-2.00507	3.35705e-06
HSD17B11	10.8388	10.6763	10.576	9.6903	9.82635	9.56709	-2.0034	6.08299e-05

## Sheet: S1C-DAVID up Neuro
Table S1C: Gene enrichment analysis of genes upregulated after Rbl2 knock-down at day 4 or neuroectoderm differentiation
Term	PValue	Genes
Gene ontology Biological Process
GO:0006928~cell motion	0.0012261	CD9, ITGA6, TNFRSF12A, PODXL, KAL1, OTX2, CKLF, CUZD1, CXCL12, DCLK1
GO:0031589~cell-substrate adhesion	0.00214625	VWF, ITGA6, TNFRSF12A, CUZD1, ACTN3
GO:0009064~glutamine family amino acid metabolic process	0.00300203	ASS1, ASNS, GAD1, PRODH
GO:0016477~cell migration	0.00429444	ITGA6, TNFRSF12A, PODXL, CKLF, CUZD1, CXCL12, DCLK1
GO:0001775~cell activation	0.00493126	EGR1, CD9, VWF, LYN, BCL11A, CXCL12, LCP1
GO:0007155~cell adhesion	0.00497508	CD9, VWF, ITGA6, TNFRSF12A, CLDN6, KAL1, CDH1, CUZD1, ACTN3, CXCL12, CDH23
GO:0022610~biological adhesion	0.00502514	CD9, VWF, ITGA6, TNFRSF12A, CLDN6, KAL1, CDH1, CUZD1, ACTN3, CXCL12, CDH23
GO:0048870~cell motility	0.00715001	ITGA6, TNFRSF12A, PODXL, CKLF, CUZD1, CXCL12, DCLK1
GO:0051674~localization of cell	0.00715001	ITGA6, TNFRSF12A, PODXL, CKLF, CUZD1, CXCL12, DCLK1
GO:0006931~substrate-bound cell migration, cell attachment to substrate	0.011095	TNFRSF12A, CUZD1
GO:0003006~reproductive developmental process	0.014563	AMHR2, WNT4, SFRP1, FST, SOX15, CXCL12
GO:0007389~pattern specification process	0.0159335	SFRP1, FST, CYP26A1, BCOR, CXCL12, ZIC3
GO:0030030~cell projection organization	0.0162289	ITGA6, KAL1, OTX2, CDH1, CXCL12, DCLK1, CDH23
GO:0034329~cell junction assembly	0.0217616	CD9, ITGA6, ACTN3
GO:0032989~cellular component morphogenesis	0.0226712	CD9, KRT19, KAL1, OTX2, CXCL12, DCLK1, CDH23
GO:0048667~cell morphogenesis involved in neuron differentiation	0.0290003	KAL1, OTX2, CXCL12, DCLK1, CDH23
GO:0016202~regulation of striated muscle tissue development	0.0314872	ITGB1BP3, SOX15, MBNL3
GO:0048608~reproductive structure development	0.0317343	WNT4, SFRP1, FST, SOX15
GO:0045596~negative regulation of cell differentiation	0.0321799	WNT4, ITGB1BP3, FST, PLA2G2A, MBNL3
GO:0009968~negative regulation of signal transduction	0.0326502	WNT4, LECT1, BMPER, CYP26A1, GRB14
GO:0048634~regulation of muscle development	0.0326565	ITGB1BP3, SOX15, MBNL3
GO:0008652~cellular amino acid biosynthetic process	0.0326565	ASS1, ASNS, PRODH
GO:0045662~negative regulation of myoblast differentiation	0.032922	ITGB1BP3, MBNL3
GO:0042110~T cell activation	0.033049	EGR1, BCL11A, CXCL12, LCP1
GO:0035239~tube morphogenesis	0.0337169	WNT4, TFAP2A, CXCL12, ZIC3
GO:0042476~odontogenesis	0.0362649	ITGA6, FST, BCOR
GO:0016055~Wnt receptor signaling pathway	0.0371616	WNT4, SFRP1, FRAT2, WNT8A
GO:0040036~regulation of fibroblast growth factor receptor signaling pathway	0.038304	WNT4, OTX2
GO:0048666~neuron development	0.039417	KAL1, OTX2, CDH1, CXCL12, DCLK1, CDH23
GO:0050900~leukocyte migration	0.0400196	ITGA6, PODXL, CKLF
GO:0034330~cell junction organization	0.0400196	CD9, ITGA6, ACTN3
GO:0045321~leukocyte activation	0.0451579	EGR1, LYN, BCL11A, CXCL12, LCP1
GO:0009636~response to toxin	0.0452436	LYN, SLC7A8, CDH1
GO:0000904~cell morphogenesis involved in differentiation	0.0468865	KAL1, OTX2, CXCL12, DCLK1, CDH23
GO:0010648~negative regulation of cell communication	0.0468865	WNT4, LECT1, BMPER, CYP26A1, GRB14
GO:0032103~positive regulation of response to external stimulus	0.0493178	F2RL1, PLA2G2A, CXCL12
GO:0031668~cellular response to extracellular stimulus	0.0493178	LYN, ITGA6, ASNS
KEGG Pathway
hsa00250:Alanine, aspartate and glutamate metabolism	0.0116755	ASS1, ASNS, GAD1
hsa04310:Wnt signaling pathway	0.0448218	WNT4, SFRP1, FRAT2, WNT8A

## Sheet: S1D-DAVID down Neuro
Table S1D: Gene enrichment analysis of genes downregulated after Rbl2 knock-down at day 4 or neuroectoderm differentiation
Term	PValue	Genes
GO:0007389~pattern specification process	6.01409e-19	CDX2, ZBTB16, GREM1, HOXC6, HOXC8, HOXA2, HOXA3, HOXC9, CXCR4, HOXA5, HOXC4, CYP26B1, HOXA9, NR2F2, LFNG, BMP4, EGR2, DLL3, DLL1, HOXB3, ASCL1, HOXB4, HOXB2, HOXB7, HOXB8, HOXB5, HOXB9
GO:0003002~regionalization	1.31564e-18	BMP4, EGR2, DLL3, DLL1, ZBTB16, GREM1, HOXC6, HOXB3, HOXB4, HOXC8, HOXA2, HOXB2, HOXA3, HOXC9, HOXB7, HOXA5, HOXB8, HOXB5, HOXC4, CYP26B1, HOXA9, HOXB9, NR2F2, LFNG
GO:0001501~skeletal system development	4.97384e-17	WNT5A, COL3A1, ZBTB16, HOXD1, HOXC6, HOXC8, HOXA2, HOXA3, HOXC9, HOXA5, CTGF, HOXC4, BCL2, HOXA9, BMP4, ARID5B, DLL3, SPARC, COL5A2, HOXB3, HOXB4, HOXB2, HOXB7, HOXB8, HOXB5, HOXB9, FOXC1
GO:0009952~anterior/posterior pattern formation	9.279e-17	DLL3, DLL1, ZBTB16, HOXC6, HOXB3, HOXB4, HOXC8, HOXA2, HOXB2, HOXA3, HOXC9, HOXB7, HOXA5, HOXB8, HOXB5, HOXC4, HOXA9, HOXB9, NR2F2, LFNG
GO:0048706~embryonic skeletal system development	4.75795e-13	HOXD1, HOXB3, HOXC6, HOXB4, HOXA2, HOXB2, HOXA3, HOXC9, HOXB7, HOXB8, HOXA5, HOXB5, HOXA9, HOXB9
GO:0048598~embryonic morphogenesis	1.91826e-11	WNT5A, BMP4, FGF8, ZBTB16, GREM1, HOXB3, HOXB4, SPRY2, HOXA2, HOXB2, HOXA3, HOXC9, HOXB7, HOXA5, HOXB8, HOXB5, HOXC4, CYP26B1, HOXA9, FOXC1, FBN2
GO:0048705~skeletal system morphogenesis	9.46152e-10	ARID5B, HOXB3, HOXB4, HOXA2, HOXC8, HOXA3, HOXC9, HOXB2, HOXB7, HOXB8, CTGF, HOXA5, HOXB5
GO:0043009~chordate embryonic development	3.86011e-09	BMP4, CDX2, DLL3, DLL1, HOXD1, HOXC6, HOXB3, HOXB4, HOXA2, HOXB2, HOXA3, HOXC9, HOXB7, HOXA5, HOXB8, HOXB5, HOXA9, HOXB9, FOXC1
GO:0048704~embryonic skeletal system morphogenesis	3.9439e-09	HOXB3, HOXB4, HOXA2, HOXB2, HOXC9, HOXA3, HOXB7, HOXB8, HOXA5, HOXB5
GO:0009792~embryonic development ending in birth or egg hatching	4.44942e-09	BMP4, CDX2, DLL3, DLL1, HOXD1, HOXC6, HOXB3, HOXB4, HOXA2, HOXB2, HOXA3, HOXC9, HOXB7, HOXA5, HOXB8, HOXB5, HOXA9, HOXB9, FOXC1
GO:0048562~embryonic organ morphogenesis	7.45376e-08	HOXB3, SPRY2, HOXB4, HOXA2, HOXB2, HOXC9, HOXA3, HOXB7, HOXB8, HOXA5, HOXC4, HOXB5
GO:0051960~regulation of nervous system development	4.06326e-07	BMP4, IRX3, DLL3, DLL1, RUFY3, ASCL1, HOXA2, HES5, BCL2, POU3F2, SEMA3A, SNAP25, NEFM
GO:0050767~regulation of neurogenesis	7.07215e-07	BMP4, ASCL1, IRX3, HOXA2, HES5, BCL2, DLL3, POU3F2, DLL1, SEMA3A, NEFM, RUFY3
GO:0048568~embryonic organ development	1.00636e-06	HOXB3, SPRY2, HOXB4, HOXA2, HOXB2, HOXC9, HOXA3, HOXB7, HOXB8, HOXA5, HOXC4, HOXB5
GO:0060284~regulation of cell development	5.56343e-06	BMP4, ASCL1, IRX3, HOXA2, HES5, BCL2, DLL3, POU3F2, DLL1, SEMA3A, NEFM, RUFY3
GO:0030182~neuron differentiation	6.14879e-06	BMP4, EGR2, ATL1, RTN1, EFHD1, ASCL1, EPHA4, HOXA2, SLITRK4, HOXC8, HES5, CXCR4, BCL2, POU3F2, SEMA3A, SNAP25, NTM
GO:0045664~regulation of neuron differentiation	6.3614e-06	ASCL1, IRX3, HOXA2, HES5, BCL2, POU3F2, DLL1, SEMA3A, NEFM, RUFY3
GO:0051252~regulation of RNA metabolic process	7.98079e-06	IRX3, TSHZ2, HMGN2, CDX2, ANKRD1, ZBTB16, HOXD1, SKAP1, HOXC6, TSC22D3, HOXC8, HOXA2, HOXA3, HOXC9, HOXA5, ZNF680, HOXC4, HOXA9, POU3F2, NR2F2, FOXD1, NR2F1, BMP4, EGR2, ARID5B, ELAVL1, HOXB3, HOXB4, ASCL1, HOXB2, HOXB7, HES5, ID1, HES4, HOXB8, HOXB5, FOXC1, HOXB9
GO:0045165~cell fate commitment	9.11565e-06	BMP4, ASCL1, SPRY2, SPRY1, HOXA2, HES5, BCL2, CYP26B1, DLL1, NR2F2
GO:0006355~regulation of transcription, DNA-dependent	1.24097e-05	IRX3, TSHZ2, HMGN2, CDX2, ZBTB16, HOXD1, ANKRD1, SKAP1, HOXC6, TSC22D3, HOXC8, HOXA2, HOXA3, HOXC9, HOXA5, ZNF680, HOXC4, HOXA9, POU3F2, NR2F2, FOXD1, NR2F1, BMP4, EGR2, ARID5B, HOXB3, HOXB4, ASCL1, HOXB2, HOXB7, HES5, ID1, HES4, HOXB8, HOXB5, FOXC1, HOXB9
GO:0001709~cell fate determination	1.62057e-05	BMP4, ASCL1, HOXA2, HES5, CYP26B1, DLL1
GO:0045596~negative regulation of cell differentiation	5.34038e-05	BMP4, IRX3, HOXA2, CDX2, HES5, DLL3, CDK6, DLL1, ZBTB16, SEMA3A, RUFY3
GO:0048732~gland development	5.497e-05	BMP4, HOXB3, HOXA3, HOXA5, BCL2, HOXA9, POU3F2, HOXB9, FOXC1
GO:0051216~cartilage development	8.63909e-05	WNT5A, BMP4, HOXB3, HOXA3, HOXA5, CTGF, HOXC4
GO:0021602~cranial nerve morphogenesis	0.000144703	HOXB3, HOXB2, HOXA3, EGR2
GO:0007155~cell adhesion	0.000168057	MTSS1, CADM1, PCDHB5, COL3A1, NELL2, ITGB5, PCDH17, MEGF10, PCDH19, RND3, FAT3, HES5, CTGF, FREM1, BCL2, TGFBI, ANTXR1, NTM, SPON1
GO:0022610~biological adhesion	0.000171058	MTSS1, CADM1, PCDHB5, COL3A1, NELL2, ITGB5, PCDH17, MEGF10, PCDH19, RND3, FAT3, HES5, CTGF, FREM1, BCL2, TGFBI, ANTXR1, NTM, SPON1
GO:0060348~bone development	0.000208923	BMP4, HOXB4, HOXA2, CTGF, BCL2, FOXC1, SPARC, COL5A2
GO:0006928~cell motion	0.000239502	MTSS1, EGR2, ARID5B, ASCL1, EPHA4, HOXA2, CTGF, ID1, CXCR4, FOXC1, POU3F2, SEMA3A, NR2F2, SCG2, NR2F1
GO:0035295~tube development	0.000321473	WNT5A, BMP4, SPRY2, SPRY1, CXCR4, HOXA5, CTGF, BCL2, FOXC1, GREM1
GO:0001822~kidney development	0.000362488	BMP4, SPRY1, BCL2, ARID5B, FOXC1, ZBTB16, GREM1
GO:0001657~ureteric bud development	0.000369131	BMP4, SPRY1, BCL2, FOXC1, GREM1
GO:0048754~branching morphogenesis of a tube	0.000438589	BMP4, SPRY2, CXCR4, HOXA5, BCL2, GREM1
GO:0048666~neuron development	0.000515676	EFHD1, ASCL1, EPHA4, HOXA2, SLITRK4, EGR2, CXCR4, ATL1, BCL2, SEMA3A, SNAP25, NTM
GO:0060173~limb development	0.000528663	WNT5A, CYP26B1, HOXA9, ZBTB16, FBN2, GREM1, NR2F2
GO:0048736~appendage development	0.000528663	WNT5A, CYP26B1, HOXA9, ZBTB16, FBN2, GREM1, NR2F2
GO:0021569~rhombomere 3 development	0.000568221	HOXA2, HOXB2, EGR2
GO:0007409~axonogenesis	0.000636305	EPHA4, HOXA2, SLITRK4, EGR2, CXCR4, ATL1, BCL2, SEMA3A, SNAP25
GO:0000904~cell morphogenesis involved in differentiation	0.000681161	EPHA4, HOXA2, SLITRK4, EGR2, CXCR4, ATL1, BCL2, ANTXR1, SEMA3A, SNAP25
GO:0001568~blood vessel development	0.000701346	BMP4, CDX2, HOXA3, CXCR4, ID1, CTGF, COL3A1, FOXC1, NR2F2, SCG2
GO:0001655~urogenital system development	0.000748868	BMP4, SPRY1, BCL2, ARID5B, FOXC1, ZBTB16, GREM1
GO:0001763~morphogenesis of a branching structure	0.000797162	BMP4, SPRY2, CXCR4, HOXA5, BCL2, GREM1
GO:0021545~cranial nerve development	0.000802241	HOXB3, HOXB2, HOXA3, EGR2
GO:0001944~vasculature development	0.000832989	BMP4, CDX2, HOXA3, CXCR4, ID1, CTGF, COL3A1, FOXC1, NR2F2, SCG2
GO:0001656~metanephros development	0.000893853	BMP4, SPRY1, BCL2, FOXC1, GREM1
GO:0007386~compartment specification	0.00094093	DLL3, DLL1, LFNG
GO:0001503~ossification	0.000945308	BMP4, HOXA2, CTGF, BCL2, FOXC1, SPARC, COL5A2
GO:0031175~neuron projection development	0.000957486	EFHD1, EPHA4, HOXA2, SLITRK4, EGR2, CXCR4, ATL1, BCL2, SEMA3A, SNAP25
GO:0048534~hemopoietic or lymphoid organ development	0.00106763	BMP4, HOXB3, HOXB4, HOXA3, HOXB7, BCL2, HOXA9, CDK6, DLL1, ZBTB16
GO:0048667~cell morphogenesis involved in neuron differentiation	0.00106805	EPHA4, HOXA2, SLITRK4, EGR2, CXCR4, ATL1, BCL2, SEMA3A, SNAP25
GO:0043062~extracellular structure organization	0.00113262	CADM1, PCDHB5, SMOC1, LUM, TGFBI, COL3A1, FOXC1, COL5A2
GO:0048812~neuron projection morphogenesis	0.00120616	EPHA4, HOXA2, SLITRK4, EGR2, CXCR4, ATL1, BCL2, SEMA3A, SNAP25
GO:0002520~immune system development	0.00161562	BMP4, HOXB3, HOXB4, HOXA3, HOXB7, BCL2, HOXA9, CDK6, DLL1, ZBTB16
GO:0016477~cell migration	0.00161562	ASCL1, CXCR4, ID1, CTGF, ARID5B, POU3F2, FOXC1, NR2F2, NR2F1, SCG2
GO:0035113~embryonic appendage morphogenesis	0.00165194	WNT5A, CYP26B1, HOXA9, ZBTB16, FBN2, GREM1
GO:0030326~embryonic limb morphogenesis	0.00165194	WNT5A, CYP26B1, HOXA9, ZBTB16, FBN2, GREM1
GO:0045449~regulation of transcription	0.00169027	IRX3, TSHZ2, HMGN2, CDX2, SOX3, ANKRD1, ZBTB16, HOXD1, SKAP1, HOXC6, TSC22D3, HOXA2, HOXC8, HOXA3, HOXC9, HOXA5, ZNF680, HOXC4, HOXA9, POU3F2, NR2F2, FOXD1, NR2F1, BMP4, EGR2, ARID5B, ZNF503, DACH1, HOXB3, HOXB4, ASCL1, HOXB2, HOXB7, HES5, ID1, HES4, HOXB8, HOXB5, ZNF415, FOXC1, HOXB9
GO:0021675~nerve development	0.00182393	HOXB3, HOXB2, HOXA3, EGR2
GO:0007423~sensory organ development	0.0019076	BMP4, ASCL1, SPRY2, HOXA2, HES5, BCL2, DLL1, FOXC1, COL5A2
GO:0060216~definitive hemopoiesis	0.00195059	HOXB3, HOXB4, HOXA9
GO:0021546~rhombomere development	0.00195059	HOXA2, HOXB2, EGR2
GO:0006357~regulation of transcription from RNA polymerase II promoter	0.00205522	BMP4, EGR2, CDX2, ANKRD1, SKAP1, HOXC6, ASCL1, HOXB4, HOXC8, HOXA2, HES5, ID1, HOXB9, FOXC1, POU3F2, NR2F2, NR2F1
GO:0030097~hemopoiesis	0.00230118	BMP4, HOXB3, HOXB4, HOXB7, BCL2, HOXA9, CDK6, DLL1, ZBTB16
GO:0031589~cell-substrate adhesion	0.00278673	CTGF, FREM1, BCL2, COL3A1, ITGB5, ANTXR1
GO:0030199~collagen fibril organization	0.00281585	LUM, COL3A1, FOXC1, COL5A2
GO:0048858~cell projection morphogenesis	0.00289804	EPHA4, HOXA2, SLITRK4, EGR2, CXCR4, ATL1, BCL2, SEMA3A, SNAP25
GO:0035108~limb morphogenesis	0.00291221	WNT5A, CYP26B1, HOXA9, ZBTB16, FBN2, GREM1
GO:0035107~appendage morphogenesis	0.00291221	WNT5A, CYP26B1, HOXA9, ZBTB16, FBN2, GREM1
GO:0002009~morphogenesis of an epithelium	0.00317535	BMP4, HOXB4, HOXB2, HOXA5, BCL2, GREM1
GO:0051674~localization of cell	0.00331006	ASCL1, CXCR4, ID1, CTGF, ARID5B, POU3F2, FOXC1, NR2F2, NR2F1, SCG2
GO:0048870~cell motility	0.00331006	ASCL1, CXCR4, ID1, CTGF, ARID5B, POU3F2, FOXC1, NR2F2, NR2F1, SCG2
GO:0030030~cell projection organization	0.0034224	EFHD1, EPHA4, MTSS1, HOXA2, SLITRK4, EGR2, CXCR4, ATL1, BCL2, SEMA3A, SNAP25
GO:0006350~transcription	0.00349415	TSHZ2, CDX2, SOX3, ZBTB16, HOXD1, HOXC6, HOXC8, HOXA2, HOXA3, HOXC9, HOXA5, ZNF680, HOXC4, HOXA9, POU3F2, NR2F2, FOXD1, NR2F1, EGR2, ARID5B, ZNF503, DACH1, HOXB3, HOXB4, ASCL1, HOXB2, HOXB7, HES5, HES4, HOXB8, HOXB5, ZNF415, FOXC1, HOXB9
GO:0030198~extracellular matrix organization	0.00360162	SMOC1, LUM, TGFBI, COL3A1, FOXC1, COL5A2
GO:0032990~cell part morphogenesis	0.00378465	EPHA4, HOXA2, SLITRK4, EGR2, CXCR4, ATL1, BCL2, SEMA3A, SNAP25
GO:0045665~negative regulation of neuron differentiation	0.004086	IRX3, HOXA2, HES5, DLL1
GO:0060541~respiratory system development	0.00423198	WNT5A, BMP4, ASCL1, SPRY2, HOXA5, CTGF
GO:0035270~endocrine system development	0.00471319	BMP4, HOXB3, HOXA3, HOXA5, POU3F2
GO:0048514~blood vessel morphogenesis	0.00482819	BMP4, HOXA3, CXCR4, ID1, CTGF, FOXC1, NR2F2, SCG2
GO:0030878~thyroid gland development	0.00593607	HOXB3, HOXA3, HOXA5
GO:0007167~enzyme linked receptor protein signaling pathway	0.00664909	BMP4, EPHA4, MTSS1, FGF8, PTPRD, ID1, CTGF, ARID5B, COL3A1, FOXC1
GO:0008045~motor axon guidance	0.0069704	HOXA2, EGR2, CXCR4
GO:0060429~epithelium development	0.00713359	BMP4, HOXB4, HOXB2, HOXA5, BCL2, HOXB5, GREM1, NR2F2
GO:0001541~ovarian follicle development	0.00754078	BMP4, BCL2, FOXC1, LFNG
GO:0035239~tube morphogenesis	0.00833036	BMP4, SPRY2, CXCR4, HOXA5, BCL2, GREM1
GO:0045892~negative regulation of transcription, DNA-dependent	0.00854568	HOXB4, HOXA2, HOXC8, CDX2, HES5, ID1, ARID5B, ZBTB16, NR2F2, NR2F1
GO:0000902~cell morphogenesis	0.00854568	EPHA4, HOXA2, SLITRK4, EGR2, CXCR4, ATL1, BCL2, ANTXR1, SEMA3A, SNAP25
GO:0048729~tissue morphogenesis	0.0087094	BMP4, HOXB4, HOXB2, HOXA5, BCL2, FOXC1, GREM1
GO:0051253~negative regulation of RNA metabolic process	0.00947431	HOXB4, HOXA2, HOXC8, CDX2, HES5, ID1, ARID5B, ZBTB16, NR2F2, NR2F1
GO:0050768~negative regulation of neurogenesis	0.00975649	BMP4, DLL3, SEMA3A, RUFY3
GO:0007160~cell-matrix adhesion	0.0114578	CTGF, FREM1, BCL2, COL3A1, ITGB5
GO:0010721~negative regulation of cell development	0.0116416	BMP4, DLL3, SEMA3A, RUFY3
GO:0035282~segmentation	0.0116416	HOXA2, EGR2, DLL3, DLL1
GO:0043583~ear development	0.0142848	SPRY2, HOXA2, HES5, BCL2, DLL1
GO:0007219~Notch signaling pathway	0.0144594	ASCL1, DLL3, DLL1, FOXC1
GO:0000122~negative regulation of transcription from RNA polymerase II promoter	0.0160618	HOXB4, HOXA2, HOXC8, CDX2, HES5, ID1, NR2F2, NR2F1
GO:0030324~lung development	0.0163948	WNT5A, BMP4, SPRY2, HOXA5, CTGF
GO:0032989~cellular component morphogenesis	0.0164934	EPHA4, HOXA2, SLITRK4, EGR2, CXCR4, ATL1, BCL2, ANTXR1, SEMA3A, SNAP25
GO:0030900~forebrain development	0.0170955	BMP4, ASCL1, SOX3, POU3F2, NR2F2, NR2F1
GO:0030323~respiratory tube development	0.018099	WNT5A, BMP4, SPRY2, HOXA5, CTGF
GO:0050770~regulation of axonogenesis	0.0184792	POU3F2, SEMA3A, NEFM, RUFY3
GO:0045893~positive regulation of transcription, DNA-dependent	0.0192612	BMP4, ASCL1, HOXA2, CDX2, EGR2, HES5, POU3F2, HOXB9, FOXC1, NR2F2, SKAP1
GO:0040008~regulation of growth	0.0193822	FAM107A, CTGF, HTRA1, BCL2, NELL2, POU3F2, FOXC1, SEMA3A, GREM1
GO:0060675~ureteric bud morphogenesis	0.0194872	BMP4, BCL2, GREM1
GO:0001658~branching involved in ureteric bud morphogenesis	0.0194872	BMP4, BCL2, GREM1
GO:0021658~rhombomere 3 morphogenesis	0.019567	HOXA2, EGR2
GO:0021593~rhombomere morphogenesis	0.019567	HOXA2, EGR2
GO:0051254~positive regulation of RNA metabolic process	0.0202808	BMP4, ASCL1, HOXA2, CDX2, EGR2, HES5, POU3F2, HOXB9, FOXC1, NR2F2, SKAP1
GO:0030902~hindbrain development	0.021159	HOXA2, HOXB2, EGR2, BCL2
GO:0007411~axon guidance	0.0211769	EPHA4, HOXA2, EGR2, CXCR4, SEMA3A
GO:0009954~proximal/distal pattern formation	0.0212074	CYP26B1, HOXA9, GREM1
GO:0048610~reproductive cellular process	0.0218617	BMP4, CXCR4, BCL2, SOX3, FOXC1, ZBTB16
GO:0022602~ovulation cycle process	0.0230578	BMP4, BCL2, FOXC1, LFNG
GO:0008585~female gonad development	0.0250462	BMP4, BCL2, FOXC1, LFNG
GO:0001764~neuron migration	0.0250462	ASCL1, CXCR4, NR2F2, NR2F1
GO:0042063~gliogenesis	0.026074	ASCL1, EGR2, CDK6, POU3F2
GO:0010629~negative regulation of gene expression	0.0269272	BMP4, HOXB4, HOXA2, HOXC8, CDX2, HES5, ID1, ARID5B, ZBTB16, NR2F2, NR2F1
GO:0008283~cell proliferation	0.0281582	BMP4, ASCL1, HOXB4, FGF8, CXCR4, BCL2, TGFBI, LIPG, POU3F2, FOXC1
GO:0060562~epithelial tube morphogenesis	0.0281969	BMP4, HOXA5, BCL2, GREM1
GO:0042698~ovulation cycle	0.0281969	BMP4, BCL2, FOXC1, LFNG
GO:0035284~brain segmentation	0.0292075	HOXA2, EGR2
GO:0021615~glossopharyngeal nerve morphogenesis	0.0292075	HOXB3, HOXA3
GO:0060433~bronchus development	0.0292075	BMP4, HOXA5
GO:0021563~glossopharyngeal nerve development	0.0292075	HOXB3, HOXA3
GO:0035283~central nervous system segmentation	0.0292075	HOXA2, EGR2
GO:0045944~positive regulation of transcription from RNA polymerase II promoter	0.0300948	BMP4, ASCL1, HOXA2, EGR2, HES5, POU3F2, HOXB9, FOXC1, SKAP1
GO:0046545~development of primary female sexual characteristics	0.030409	BMP4, BCL2, FOXC1, LFNG
GO:0046660~female sex differentiation	0.030409	BMP4, BCL2, FOXC1, LFNG
GO:0010975~regulation of neuron projection development	0.0315485	POU3F2, SEMA3A, NEFM, RUFY3
GO:0009791~post-embryonic development	0.0350997	BMP4, ALDH5A1, BCL2, ARID5B
GO:0007498~mesoderm development	0.0363275	BMP4, DLL3, FOXC1, MEST
GO:0016481~negative regulation of transcription	0.0372814	HOXB4, HOXA2, HOXC8, CDX2, HES5, ID1, ARID5B, ZBTB16, NR2F2, NR2F1
GO:0048511~rhythmic process	0.0374734	BMP4, EGR2, BCL2, FOXC1, LFNG
GO:0021610~facial nerve morphogenesis	0.0387539	HOXB2, EGR2
GO:0060438~trachea development	0.0387539	BMP4, HOXA5
GO:0060441~branching involved in lung morphogenesis	0.0387539	BMP4, HOXA5
GO:0021612~facial nerve structural organization	0.0387539	HOXB2, EGR2
GO:0021604~cranial nerve structural organization	0.0387539	HOXB2, EGR2
GO:0060428~lung epithelium development	0.0387539	BMP4, HOXA5
GO:0010769~regulation of cell morphogenesis involved in differentiation	0.040142	POU3F2, SEMA3A, NEFM, RUFY3
GO:0007156~homophilic cell adhesion	0.0402567	CADM1, PCDHB5, FAT3, PCDH17, PCDH19
GO:0007276~gamete generation	0.041185	BMP4, CADM1, CXCR4, BCL2, SOX3, RPL39L, CYP26B1, FOXC1, ZBTB16
GO:0030278~regulation of ossification	0.0414569	BMP4, EGR2, BCL2, CDK6
GO:0001558~regulation of cell growth	0.0426043	FAM107A, CTGF, HTRA1, BCL2, SEMA3A, GREM1
GO:0003006~reproductive developmental process	0.0447322	BMP4, CXCR4, BCL2, SOX3, FOXC1, ZBTB16, LFNG
GO:0045786~negative regulation of cell cycle	0.0455307	BMP4, BCL2, CDK6, FOXC1
GO:0030155~regulation of cell adhesion	0.0461681	BCL2, SMOC1, TGFBI, CDK6, DLL1
GO:0021561~facial nerve development	0.0482072	HOXB2, EGR2
GO:0048532~anatomical structure arrangement	0.0482072	HOXB2, EGR2
GO:0043407~negative regulation of MAP kinase activity	0.0486297	SPRY2, SPRY1, DUSP6
GO:0007584~response to nutrient	0.0492961	LY6G6D, BMP4, BCL2, LIPG, MEST
hsa04330:Notch signaling pathway	0.0101285	HES5, DLL3, DLL1, LFNG
hsa05014:Amyotrophic lateral sclerosis (ALS)	0.0919331	PRPH, BCL2, NEFM
