# Supplementary material for: RBL2-E2F-GCN5 guide cell fate decisions during tissue specification by regulating cell-cycle-dependent fluctuations of non-cell-autonomous signaling
Source: Cell Rep. 2023 Sep 19;42(9):113146. doi: 10.1016/j.celrep.2023.113146 (PMC12823551; doi:10.1016/j.celrep.2023.113146)
Supplement: Table S2. Human diseases/syndromes related to Rbl2 target genes [file mmc3.xlsx]

## Sheet: Table S2
Table S2. Human diseases/syndromes related to Rbl2 target genes.
Gene name	Pathway	Location	Phenotype	Phenotype MIM number
Wnt4	Wnt pathway	1p36.12	Mullerian aplasia and hyperandrogenism	158330
			SERKAL syndrome	611812
Wnt5a	Wnt pathway	3p14.3	Robinow syndrome, autosomal dominant	180700
HoxA1	Hox genes	7p15.2	Athabaskan brainstem dysgenesis syndrome	601536
			Bosley-Salih-Alorainy syndrome	601536
HoxA2	Hox genes	7p15.2	Microtia with or without hearing impairment (AD)	612290
			Microtia, hearing impairment, and cleft palate (AR)	612290
Dll3	Notch pathway	19q13.2	Spondylocostal dysostosis 1, autosomal recessive	277300
Otx2	Otx2	14q22.3	Microphthalmia, syndromic 5	610125
			Pituitary hormone deficiency, combined, 6	613986
			Retinal dystrophy, early-onset, and pituitary dysfunction	610125
